# Supplementary material for: Prevalence and correlation of sarcopenia with Alzheimer’s disease: A systematic review and meta-analysis
Source: PLoS One. 2025 Mar 3;20(3):e0318920. doi: 10.1371/journal.pone.0318920 (PMC11875368; doi:10.1371/journal.pone.0318920)
Supplement: S4 Table — (XLSX) [file pone.0318920.s009.xlsx]

## Sheet: data
Study	Sample	Events	Adjusted OR (95%CI)	Influencing factors	AD	AD stage criteria	Mild AD	Moderate AD	Severe AD	Sarcopenia	Assessment method of muscle mass	Muscle mass	Muscle strength	Physical performance	Study participants	Gender	Study region	BMI	Age	Study design	Confirmation of study inclusion eligibility	Data extractors	Date of data extraction
Yusuke Ogawa 2018	285	135			DSM-5	MMSE (21~23，≤20）	41/90	63/113		AWGS 2014	BIA	SMI < 7.0 kg/m2 for men and < 5.7 kg/m2 for women	HGS < 26 kg for men and < 18 kg for women	Low gait speed (≤ 0.8 m/s)	Hospital participants	Mix	Asia	22.5	81.8	Cross‐sectional study	Eligible	Su and Zhang	2024.04.07
Giulia Bramato 2022 (a)*	130	31			DSM-5					EWGSOP1	BIA	SMI ≤ 8.87 kg/m2 for men and ≤ 6.42 kg/m2 for women	HGS ≤ 30 kg for men and ≤ 20 kg for women	Unknown	Hospital participants	Mix	Europe	26.7	70.71	Cross‐sectional study	Eligible	Su and Zhang	2024.04.05
Giulia Bramato 2022 (b)*	130	6			DSM-5					EWGSOP2	BIA	ASM ≤ 20 kg for men and ≤ 15 kg for women	HGS ≤ 27 kg for men and ≤ 16 kg for women	Unknown	Hospital participants	Mix	Europe	26.7	70.71	Cross‐sectional study	Eligible	Su and Zhang	2024.04.05
Shanwen Liu 2023	112	36			NIA/AA					AWGS 2019	BIA	SMI < 5.7 kg/m2 for women	HGS < 18 kg for women	Low gait speed (≤1.0 m/s)	Hospital participants	Female	Asia	Unknown	71.6	Cross‐sectional study	Eligible	Su and Zhang	2024.04.12
T Sugimoto 2022	684	177			NIA/AA					EWGSOP2	BIA	SMI < 7.0 kg/m2 for men and < 5.7 kg/m2 for women	HGS < 28 kg for men and < 18 kg for women	TUG ≥ 20 seconds	Hospital participants	Mix	Asia	Unknown	77.7	Cross‐sectional study	Eligible	Su and Zhang	2024.04.08
Ai Kimura 2018	54	8			NIA/AA					AWGS 2014	BIA	SMI < 7.0 kg/m2 for men and < 5.7 kg/m2 for women	HGS < 26 kg for men and < 18 kg for women	Low gait speed (< 0.8 m/s)	Hospital participants	Mix	Asia	Unknown	77.2	Cross‐sectional study	Eligible	Su and Zhang	2024.04.05
Cemile Özsürekci 2019	76	18			NIA/AA	CDR (1, 2, 3)	8/26	6/31	4/19	EWGSOP2	BIA	SMI < 9.2 kg/m2 for men and < 7.4 kg/m2 for women	HGS ≤ 27 kg for men and ≤ 16 kg for women	Low gait speed (< 0.8 m/s)	Hospital participants	Mix	Asia	Unknown	78.9	Cross‐sectional study	Eligible	Su and Zhang	2024.05.05
Pelin Unsal 2023	112	28			DSM-5	CDR (1, 2)	12/75	16/37		EWGSOP2	BIA	Fat‐free mass index (FFMI) of <17kg/m2 for men and < 15kg/m2 for women	HGS < 27 kg for men and < 16 kg for women	Low gait speed (≤ 0.8 m/s)	Hospital participants	Mix	Asia	27.3	79.8	Cross‐sectional study	Eligible	Su and Zhang	2024.04.15
Liss Elin Larsson 2023	63	3			DSM-5					EWGSOP2	BIA	FFMI of <17kg/m2 for men and < 15kg/m3 for women	HGS < 27 kg for men and < 16 kg for women	Low gait speed (≤ 0.8 m/s)	Hospital participants	Mix	Europe	24.5	59	Cross‐sectional study	Eligible	Su and Zhang	2024.04.06
Zekeriya Ülger 2022 (a)*	46	21			DSM-5					EWGSOP2	BIA	SMI < 9.2 kg/m2 for men and < 7.4 kg/m2 for women	HGS < 32 kg for men and < 19 kg for women	Low gait speed (≤ 0.8 m/s)	Hospital participants	Mix	Asia	27.8	73.9	Cross‐sectional study	Eligible	Su and Zhang	2024.04.20
Zekeriya Ülger 2022 (b)*	46	13	5.109 (2.002 - 13.033)	Age, sex, weight, height, and presence of comorbidities (hypertension, diabetes mellitus, coronary artery disease, hyperlipidemia, chronic renal disease, and hypothyroidism)	DSM-5					EWGSOP2	Ultrasound	Gastrocnemius muscle thickness <13 mm	HGS < 32 kg for men and < 19 kg for women	Low gait speed (≤ 0.8 m/s)	Hospital participants	Mix	Asia	27.8	73.9	Cross‐sectional study	Eligible	Su and Zhang	2024.04.08
Daisuke Hirose 2016	82	25			DSM-5					AWGS 2014	BIA	SMI < 7.0 kg/m2 for men and < 5.7 kg/m2 for women	HGS < 26 kg for men and < 18 kg for women	Low gait speed (< 0.8 m/s)	Hospital participants	Mix	Asia	23.1	79.6	Cross‐sectional study	Eligible	Su and Zhang	2024.04.09
Fatma Sena Dost 2022	133	26	3.723 (1.740 - 7.968)	Age, sex, education years, age-adjusted Charlson Comorbidity Index, number of drugs, recurrent falls, and estimated glomerular filtration rate.	NIA/AA					EWGSOP2	BIA	SMI < 8.33 kg/m2 for men and < 5.70 kg/m2 for women	HGS < 28 kg for men and < 14 kg for women	Low gait speed (< 0.8 m/s)	Hospital participants	Mix	Asia	Unknown	73.6	Cross‐sectional study	Eligible	Su and Zhang	2024.04.09
Akito Tsugawa 2017	180	79			DSM-5					AWGS 2014	BIA	SMI < 7.0 kg/m2 for men and < 5.7 kg/m2 for women	HGS < 26 kg for men and < 18 kg for women	Low gait speed (≤ 0.8 m/s)	Hospital participants	Mix	Asia	22.6	82.5	Cross‐sectional study	Eligible	Su and Zhang	2024.04.10
Xiaofen Weng 2023 (a)	57	23			NIA/AA	MMSE (21-26, 15-20)	10/28	13/29		AWGS 2019	BIA	SMI < 7.0 kg/m2 for men and < 5.7 kg/m2 for women	HGS < 28 kg for men and < 18 kg for women	Low gait speed (≤1.0 m/s)	Hospital participants	Mix	Asia	23.2	73.3	Cross‐sectional study	Eligible	Su and Zhang	2024.05.06
Taichi Demura 2023	43	27			DSM-5					AWGS 2019	BIA	SMI < 7.0 kg/m2 for men and < 5.7 kg/m2 for women	HGS < 28 kg for men and < 18 kg for women	Low gait speed (<1.0 m/s)	Hospital participants	Mix	Asia	22.8	80.9	Cross‐sectional study	Eligible	Su and Zhang	2024.04.07
Taiki Sugimoto 2016	343	80			NINCDS-ADRDA					EWGSOP1	BIA	SMI < 7.0 kg/m2 for men and < 5.7 kg/m2 for women	HGS < 26 kg for men and < 18 kg for women	TUG ≥ 13.56 seconds	Hospital participants	Mix	Asia	21.8	77.3	Cross‐sectional study	Eligible	Su and Zhang	2024.04.28
Xiaofen Weng 2023 (b)	120	25	5.35 (1.27 - 22.46)	Age, gender, height, weight, smoking, drinking, hypertension, diabetes, education, low physical activity, mini-nutritional assessments, and Hamilton Depression Scale-17	NIA/AA	MMSE (21-26, 10-20)	7/54	18/66		AWGS 2019	BIA	SMI < 7.0 kg/m2 for men and < 5.7 kg/m2 for women	HGS < 28 kg for men and < 18 kg for women	Low gait speed (≤1.0 m/s)	Hospital participants	Mix	Asia	23.4	71.8	Cross‐sectional study	Eligible	Su and Zhang	2024.05.10
L Tay 2018	90	47			NINCDS-ADRDA	CDR (1, 2)	37/74	10/16		EWGSOP1	DXA	SMI < 7.0 kg/m2 for men and < 5.7 kg/m2 for women	HGS < 26 kg for men and < 18 kg for women	Low gait speed (≤ 0.8 m/s)	Community participants	Mix	Asia	Unknown	76.7	Cross‐sectional study	Eligible	Su and Zhang	2024.04.10
Fatma Sena Dost 2023	128	24			NIA/AA					EWGSOP2	BIA	SMI < 8.33 kg/m2 for men and < 5.70 kg/m2 for women	HGS < 28 kg for men and < 14 kg for women	Low gait speed (< 0.8 m/s)	Hospital participants	Mix	Asia	26.7	76.56	Cross‐sectional study	Eligible	Su and Zhang	2024.04.18
Odete Vicente de Sousa 2022	79	37			DSM-5, NIA/AA					EWGSOP2	BIA	Phase angle (PA) < 3.6° for men and <3.2° for women	HGS ≤ 22.4 kg for men and ≤ 10.2 kg for women	Low gait speed (≤ 0.8 m/s)	Community participants	Mix	Europe	Unknown	79	Cross‐sectional study	Eligible	Su and Zhang	2024.04.12
Mei Sian Chong 2015	83	41			NINCDS-ADRDA	CDR (1, 2)	28/68	9/15		AWGS 2014	DXA	SMI < 7.0 kg/m2 for men and < 5.7 kg/m2 for women	HGS < 26 kg for men and < 18 kg for women	Low gait speed (< 0.8 m/s)	Community and hospital participants	Mix	Asia	22.8	70.8	Cross‐sectional study	Eligible	Su and Zhang	2024.04.12
Veysel SUZAN 2022	64	33	2.048 (1.049 - 3.998)	Parkinson’s disease, polypharmacy, malnutrition, depression, delirium, insomnia, and urinary incontinence	DSM-5					EWGSOP2	DXA	SMI < 7.0 kg/m2 for men and < 5.5 kg/m2 for women	HGS < 27 kg for men and < 16 kg for women	Low gait speed (≤ 0.8 m/s)	Hospital participants	Mix	Asia	Unknown	76.9	Cross‐sectional study	Eligible	Su and Zhang	2024.04.10
Osamu Iritani 2021	48	22			DSM-5					AWGS 2014	BIA	SMI < 7.0 kg/m2 for men and < 5.7 kg/m2 for women	HGS < 26 kg for men and < 18 kg for women	Low gait speed (< 0.8 m/s)	Hospital participants	Mix	Asia	Unknown	79.5	Cross‐sectional study	Eligible	Su and Zhang	2024.04.09
Danielle Rodrigues Lecheta 2017	96	61			Ministry of Health criteria					EWGSOP1	BIA	SMI ≤ 10.75 kg/m2 for men and ≤ 6.75 kg/m2 for women	HGS reference values according to the BMI and gender	TUG＞10 seconds	Hospital participants	Mix	America	Unknown	78	Cross‐sectional study	Eligible	Su and Zhang	2024.04.13
Hsin Ning Lee 2020	125	37			DSM-5	CDR (1, 2)	23/87	14/38		EWGSOP2	BIA	SMI < 8.9 kg/m2 for men and < 6.4 kg/m2 for women	HGS < 22.4 kg for men and < 14.3 kg for women	Low gait speed (<1.0 m/s)	Hospital participants	Mix	Asia	24.1	79.5	Cross‐sectional study	Eligible	Su and Zhang	2024.04.15
Shanwen Liu 2022	42	13			NIA/AA	MMSE (21-26, 10-20)	6/24	7/18		AWGS 2019	BIA	SMI < 7.0 kg/m2 for men and < 5.7 kg/m2 for women	HGS < 28 kg for men and < 18 kg for women	Low gait speed (≤1.0 m/s)	Hospital participants	Mix	Asia	23.1	71.5	Cross‐sectional study	Eligible	Su and Zhang	2024.04.20
Taiki Sugimoto 2017	208	38			NIA/AA					AWGS 2014	BIA	SMI < 7.0 kg/m2 for men and < 5.7 kg/m2 for women	HGS < 26 kg for men and < 18 kg for women	TUG ≥ 14 seconds	Hospital participants	Mix	Asia	22.1	78	Cross‐sectional study	Eligible	Su and Zhang	2024.04.15
Michal S. Beeri 2021	243	170	1.50 (1.20 - 1.86)	Age, sex, years of education, race, and height squared	NINCDS-ADRDA					EWGSOP2	BIA	SMI < 8.87 kg/m2 for men and < 6.42 kg/m2 for women	HGS < 30 kg for men and < 20 kg for women	Unknown	Community participants	Mix	America	Unknown	80.9	Cohort study	Eligible	Su and Zhang	2024.05.08
